# Supplementary material for: Distinct Prostate Cancer Survival Outcomes in Firefighters: A Population-Based Study
Source: Cancers (Basel). 2024 Mar 27;16(7):1305. doi: 10.3390/cancers16071305 (PMC11010940; doi:10.3390/cancers16071305)
Supplement: Supplementary file 1 [file cancers-16-01305-s001.zip]

Archive with 1 entries (1 files):
- cancers-2868358-supplementary.pdf
